# Supplementary material for: Metal–Organic Skeleton-Derived W-Doped Ga2O3-NC Catalysts for Aerobic Oxidative Dehydrogenation of N-Heterocycles
Source: Materials (Basel). 2024 Sep 29;17(19):4804. doi: 10.3390/ma17194804 (PMC11477574; doi:10.3390/ma17194804)
Supplement: Supplementary file 1 [file materials-17-04804-s001.zip]

Archive with 1 entries (1 files):
- materials-3193609-supplementary.pdf
